# Supplementary material for: BKI-1748 confers a high level of protection against ovine congenital toxoplasmosis when administered after IgM seroconversion
Source: Front Cell Infect Microbiol. 2026 Apr 27;16:1819490. doi: 10.3389/fcimb.2026.1819490 (PMC13158197; doi:10.3389/fcimb.2026.1819490)
Supplement: Supplementary File 3 — Individual data of clinical outcome and infection status of the offspring. [file Table3.xlsx]

## Sheet: Hoja1
	Supplementary file 3. Individual data of clinical outcome and infection status of the offspring.
	Group	Sheep ref.	Parasite DNA detection in cotyledons	Parasite load in cotyledonsb	Foetus/lamb ref.	Clinical outcome for the offspring	Birthweight (g)	Corrected birthweight (g)c	Times (in minutes) from birth to achieve sternal recumbency	Times (in minutes) from birth to stand up	Times (in minutes) from birth to to suckle for the first time	IgG titres in foetuses/lambs (IFAT)	DNA dectection in brain (foetus/lamb)	Parasite load in brain (foetus/lamb)b	DNA dectection in lungs (foetus/lamb)	Parasite load in lungs (foetus/lamb)b	DNA dectection in semitendinosus muscle (foetus/lamb)	Parasite load in semitendinosus muscle (foetus/lamb)b
	1	1	1/6g	0.01i	1.1	Healthy lamb	2520	2998.8	11	48	78	1:50	3/3h	0.01	3/3	0.06 ± 1.32	0/3	0.01
					1.2	Healthy lamb	2960	3522.4	12	64	68	Negative	0/3	0.01	0/3	0.01	0/3	0.01
					1.3	Early foetal deathf	NA	NA	NA	NA	NA	NA	0/3	0.01	0/3	0.01	0/3	0.01
					1.4	Early foetal deathf	NA	NA	NA	NA	NA	NA	0/3	0.01	0/3	0.01	0/3	0.01
		2	0/6	0.01	2.1	Healthy lamb	2910	3462.9	NA	14	17	Negative	0/3	0.01	0/3	0.01	0/3	0.01
					2.2	Healthy lamb	3530	4200.7	NA	3	10	Negative	0/3	0.01	0/3	0.01	0/3	0.01
		3	0/6	0.01	3.1	Healthy lamb	1860	3348	14	15	63	Negative	0/3	0.01	0/3	0.01	0/3	0.01
					3.2	Healthy lamb	2730	4914	NA	17	39	Negative	0/3	0.01	0/3	0.01	0/3	0.01
					3.3	Healthy lamb	2500	4500	NA	33	34	Negative	0/3	0.01	0/3	0.01	0/3	0.01
		5	4/6	0.33 ± 9.40	5.1	Healthy lamb	2450	2915.5	NA	199	NA	Negative	3/3h	0.01	3/3	0.49 ± 2.26	0/3	0.01
					5.2	Euthanized during 48 hours after birth	1665	1981.35	1269	1336	NA	1:100	3/3	0.08 ± 3.49	3/3	7.28 ± 1.44	1/3	0.14 ± 15.10
		7	0/6	0.01	7.1	Healthy lamb	2870	3415.3	2	11	52	Negative	0/3	0.01	0/3	0.01	0/3	0.01
					7.2	Early foetal deathf	NA	NA	NA	NA	NA	NA	0/3	0.01	0/3	0.01	0/3	0.01
		8	0/6	0.01	8.1	Healthy lamb	2720	3236.8	1	10	11	Negative	0/3	0.01	0/3	0.01	0/3	0.01
					8.2	Healthy lamb	2230	2653.7	NA	5	5	Negative	0/3	0.01	0/3	0.01	0/3	0.01
		9	0/6	0.01	9.1	Healthy lamb	3100	5580	NA	18	24	Negative	0/3	0.01	0/3	0.01	0/3	0.01
					9.2	Healthy lamb	2410	4338	3	31	68	1:50	0/3	0.01	0/3	0.01	0/3	0.01
					9.3	Healthy lamb	1800	3240	NA	37	NA	Negative	3/3	0.01	3/3	0.01	0/3	0.01
		10	0/6	0.01	10.1	Healthy lamb	2140	3852	4	12	30	Negative	0/3	0.01	0/3	0.01	0/3	0.01
					10.2	Healthy lamb	2710	4878	3	9	12	Negative	0/3	0.01	0/3	0.01	0/3	0.01
					10.3	Healthy lamb	1680	3024	NA	21	21	Negative	0/3	0.01	0/3	0.01	0/3	0.01
		12	0/6	0.01	12.1	Healthy lamb	3320	3950.8	NA	14	25	Negative	0/3	0.01	0/3	0.01	0/3	0.01
					12.2	Healthy lamb	3450	4105.5	NA	10	27	Negative	0/3	0.01	0/3	0.01	0/3	0.01
		13	0/6	0.01	13.1	Euthanized during 48 hours after birth	2130	3834	7	8	38	Negative	0/3	0.01	0/3	0.01	0/3	0.01
					13.2	Healthy lamb	2470	4446	12	51	65	Negative	0/3	0.01	0/3	0.01	0/3	0.01
					13.3	Healthy lamb	3010	5418	NA	123	130	Negative	0/3	0.01	0/3	0.01	0/3	0.01
	2	4	0/6	0.01	4.1	Early foetal deathf	NA	NA	NA	NA	NA	Negative	0/3	0.01	0/3	0.01	0/3	0.01
					4.2	Late abortion	NA	NA	NA	NA	NA	1:32	3/3	4.66 ± 4.04	3/3	17.16 ± 5.76	0/3	0.01
		11	0/6	0.01	11.1	Healthy lamb	2160	3888	23	86	88	1:200	3/3	8.05 ± 7.18	3/3	887.49 ± 17.98	2/3	9.31 ± 8.82
					11.2	Early foetal deathf	NA	NA	NA	NA	NA	NA	0/3	0.01	0/3	0.01	0/3	0.01
					11.3	Early foetal deathf	NA	NA	NA	NA	NA	NA	0/3	0.01	0/3	0.01	0/3	0.01
		14a	3/6	1.04 ± 1.51	14.1	Healthy lamb	1962	4139.82	39	65	99	Negative	2/3	0.01	3/3	9.48 ± 4.44	2/3	0.50 ± 0.42
					14.2	Euthanized during 48 hours after birth	1233	2601.63	NA	NA	NA	Negative	0/3	0.01	3/3	0.01	0/3	0.01
					14.3	Euthanized during 48 hours after birth	1648	3477.28	NA	NA	NA	1:50	2/3	0.01	3/3	9.81 ± 6.68	2/3	0.01
					14.4	Late foetal death	NA	NA	NA	NA	NA	NA	NAe	NAe	NAe	NAe	NAe	NAe
		16	6/6	NA	16.1	Healthy lamb	3610	4295.9	NA	167	168	1:1600	1/3	NA	3/3	NA	2/3	0.26 ± 0.44
					16.2	Healthy lamb	2925	3480.75	6	31	52	1:3200	3/3	5.03 ± 7.99	3/3	120.01 ± 54.34	2/3	5.48 ± 6.19
		17	NAd	NAd	17.1	Healthy lamb	3130	3724.7	NA	165	165	1:100	3/3	3.18 ± 5	3/3	29.88 ± 11.62	3/3	2.39 ± 2.74
					17.2	Euthanized during 48 hours after birth	2850	3391.5	NA	30	271	1:100	2/3	12.79 ± 22.13	3/3	66.71 ± 27.99	2/3	0.01
		18	6/6	296.19 ± 348.21	18.1	Healthy lamb	3450	4105.5	9	14	21	1:800	3/3	0.11 ± 0.17	3/3	732.79 ± 276.48	2/3	0.01
					18.2	Early foetal deathf	NA	NA	NA	NA	NA	NA	NA	NA	NA	NA	NA	NA
		19a	6/6	1260.96 ± 1041.63	19.1	Euthanized during 48 hours after birth	3244	3244	NA	NA	NA	1:1600	3/3	5.29 ± 7.82	3/3	368.10 ± 71.70	3/3	1.67 ± 1.47
		20a	6/6	3426.06 ± 928.61	18.1	Healthy lamb	4320	5140.8	NA	224	229	1:1600	2/3	0.06 ± 0.10	3/3	65.57 ± 38.53	2/3	0.73 ± 1.03
					18.2	Late foetal death	NA	NA	NA	NA	NA	1:128	1/3	0.85 ± 1.46	3/3	3.27 ± 1.18	2/3	0.55 ± 0.50
		21	6/6	2012.64 ± 1109.73	21.1	Healthy lamb	2950	3510.5	20	44	70	1:800	1/3	0.01	3/3	45.85 ± 14.51	0/3	0.01
					21.2	Stillborn lamb	3180	3784.2	NA	NA	NA	1:100	3/3	1.99 ± 2.02	3/3	39.04 ± 13.44	3/3	1.32 ± 1.27
		22a	2/6	0.01	21.1	Healthy lamb	3100	3689	NA	6	33	1:1600	0/3	0.01	3/3	60.49 ± 22.34	2/3	1.55 ± 2.68
					21.2	Early foetal deathf	NA	NA	NA	NA	NA	NA	NA	NA	NA	NA	NA	NA
	Excluded (infected and aborted before treatment onset)	23	0/6	0.01	23.1	Early abortion	NA	NA	NA	NA	NA	Negative	0/3	0.01	0/3	0.01	0/3	0.01
					23.2		NA	NA	NA	NA	NA	Negative	0/3	0.01	0/3	0.01	0/3	0.01
		6	0/6	0.01	6.1	Early abortion	NA	NA	NA	NA	NA	Negative	0/3	0.01	0/3	0.01	0/3	0.01
					6.2		NA	NA	NA	NA	NA	Negative	0/3	0.01	0/3	0.01	0/3	0.01
		15	0/6	0.01	15.1	Early abortion	NA	NA	NA	NA	NA	Negative	0/3	0.01	0/3	0.01	0/3	0.01
					15.2		NA	NA	NA	NA	NA	Negative	0/3	0.01	0/3	0.01	0/3	0.01
	3	24	0/6	0.01	24.1	Healthy lamb	2650	4770	NA	11	13	Negative	0/3	0.01	0/3	0.01	0/3	0.01
					24.2	Healthy lamb	3420	6156	7	94	95	Negative	0/3	0.01	0/3	0.01	0/3	0.01
					24.3	Healthy lamb	2640	4752	NA	16	18	Negative	0/3	0.01	0/3	0.01	0/3	0.01
		25	0/6	0.01	25.1	Healthy lamb	4400	5236	18	23	24	Negative	0/3	0.01	0/3	0.01	0/3	0.01
					25.2	Healthy lamb	3490	4153.1	NA	8	15	Negative	0/3	0.01	0/3	0.01	0/3	0.01
		26	0/6	0.01	26.1	Healthy lamb	3993	4751.67	13	14	28	Negative	0/3	0.01	0/3	0.01	0/3	0.01
					26.2	Healthy lamb	2889	3437.91	1	7	7	Negative	0/3	0.01	0/3	0.01	0/3	0.01
			aPremature delivery (139-142 days of pregnancy)
			bParasite load expressed as tachyzoites per milligram of tissue (mean ± standard deviation)
			cBirthweight after applying the correction factor for twin (x1.19) triplet (x1.80) and quadruplet (x 2.11) pregnancies (https://doi.org/10.1128/aac.01448-24).
			dThe cotyledons were not available for parasite DNA detection due to placentophagy
			eTissues were too autolytic, resulting in degraded DNA.
			fFoetuses died before 14 days post-infection (at 104 days of gestation) and were mummified at the time of delivery.
			gNecrotic foci in the cotyledons by histopathology.
			hGlial foci in the brain of the offspring
			i As the detection limit for T. gondii by real-time PCR was 0.1 parasites, negative samples (0 parasites) were assigned a value of 0.01 parasites.
			NA: not available
